# Supplementary material for: RNA-Guided AsCas12a- and SpCas9-Catalyzed Knockout and Homology Directed Repair of the Omega-1 Locus of the Human Blood Fluke, Schistosoma mansoni
Source: Int J Mol Sci. 2022 Jan 6;23(2):631. doi: 10.3390/ijms23020631 (PMC8775552; doi:10.3390/ijms23020631)
Supplement: Supplementary file 1 [file ijms-23-00631-s001.zip]

Archive with 1 entries (1 files):
- ijms-1520961-supplementary_Jan 12, 2022.pdf
